# Supplementary material for: Isolation of Rhp-PSP, a member of YER057c/YjgF/UK114 protein family with antiviral properties, from the photosynthetic bacterium Rhodopseudomonas palustris strain JSC-3b
Source: Sci Rep. 2015 Nov 4;5:16121. doi: 10.1038/srep16121 (PMC4632080; doi:10.1038/srep16121)
Supplement: Supplementary Information [file srep16121-s1.xls]

## Sheet: Sheet1
Table 1 Peptides of Rhp-PSP
Peptide No	Sequence	Accessions	Names	Conf	Modifications	Cleavages	dMass	Prec MW	Prec m/z	Theor MW	Theor m/z	Theor z	Sc	Spectrum	Specific	Time	PrecursorSignal	PrecursorElution
1	AALGDLDKVVR	tr|Q07L61|Q07L61_RHOP5	Endoribonuclease L-PSP OS=Rhodopseudomonas palustris (strain BisA53) GN=RPE_3391 PE=4 SV=1	99	Lys->Arg@8	missed K-V@8	-0.0126137	1183.65	592.835	1183.67	592.841	2	18	1.1.1.1191.7	0	13.2739	1608.03	13.299
2	FVSGQVCFDSQGK	tr|Q07L61|Q07L61_RHOP5	Endoribonuclease L-PSP OS=Rhodopseudomonas palustris (strain BisA53) GN=RPE_3391 PE=4 SV=1	99	Carbamidomethyl(C)@7; Ser->Ala@10; Deamidated(Q)@11	cleaved L-F@N-term	0.00329923	1442.65	722.334	1442.65	722.332	2	20	1.1.1.1112.8	1	10.7007	17166.3	10.7505
3	GKLGIDVSVEQGNAAAR	tr|Q07L61|Q07L61_RHOP5	Endoribonuclease L-PSP OS=Rhodopseudomonas palustris (strain BisA53) GN=RPE_3391 PE=4 SV=1	99	Ile->Thr@5	missed K-L@2	-0.000513882	1671.85	558.292	1671.85	558.292	3	12	1.1.1.1024.2	1	7.8232	89.1059	7.8147
4	LGGFINSAPDFIDGPK	tr|Q07L61|Q07L61_RHOP5	Endoribonuclease L-PSP OS=Rhodopseudomonas palustris (strain BisA53) GN=RPE_3391 PE=4 SV=1	99	Propionyl(K)@16		0.0108237	1702.87	852.441	1702.86	852.436	2	25	1.1.1.1263.15	1	15.6175	22808.6	15.6309
4	INSAPDFIDGPK	tr|Q07L61|Q07L61_RHOP5	Endoribonuclease L-PSP OS=Rhodopseudomonas palustris (strain BisA53) GN=RPE_3391 PE=4 SV=1	99		cleaved F-I@N-term	0.00123844	1272.64	637.325	1272.64	637.325	2	12	1.1.1.1135.13	1	11.4512	1907.95	11.5041
5	LGDLDKVVR	tr|Q07L61|Q07L61_RHOP5	Endoribonuclease L-PSP OS=Rhodopseudomonas palustris (strain BisA53) GN=RPE_3391 PE=4 SV=1	99		cleaved A-L@N-term; missed K-V@6	0.00186073	1013.59	507.802	1013.59	507.801	2	10	1.1.1.1124.12	0	11.0905	883.999	11.1115
6	LGGFINSAPDFIDGPK	tr|Q07L61|Q07L61_RHOP5	Endoribonuclease L-PSP OS=Rhodopseudomonas palustris (strain BisA53) GN=RPE_3391 PE=4 SV=1	99			0.000163333	1646.83	824.423	1646.83	824.422	2	25	1.1.1.1280.4	1	16.1661	164467	16.0875
7	LGIDVSVEQGNAAAR	tr|Q07L61|Q07L61_RHOP5	Endoribonuclease L-PSP OS=Rhodopseudomonas palustris (strain BisA53) GN=RPE_3391 PE=4 SV=1	99	Ile->Thr@3; Deamidated(N)@11		0.00146423	1487.72	744.869	1487.72	744.868	2	23	1.1.1.1052.6	1	8.7418	31502.7	8.6635
8	PASPVANYVGFVR	tr|Q07L61|Q07L61_RHOP5	Endoribonuclease L-PSP OS=Rhodopseudomonas palustris (strain BisA53) GN=RPE_3391 PE=4 SV=1	99	Gly->Ser@10	cleaved E-P@N-term	-0.0024846	1405.73	703.874	1405.74	703.875	2	20	1.1.1.1226.12	0	14.4154	3205.19	14.4028
9	SPVANYVGFVR	tr|Q07L61|Q07L61_RHOP5	Endoribonuclease L-PSP OS=Rhodopseudomonas palustris (strain BisA53) GN=RPE_3391 PE=4 SV=1	99	Gly->Ser@8	cleaved A-S@N-term	-0.00127654	1237.64	619.829	1237.65	619.83	2	19	1.1.1.1191.9	0	13.2756	6003.39	13.299
10	TGNLLFVSGQVCFDSQGK	tr|Q07L61|Q07L61_RHOP5	Endoribonuclease L-PSP OS=Rhodopseudomonas palustris (strain BisA53) GN=RPE_3391 PE=4 SV=1	99	Carbamidomethyl(C)@12; Ser->Ala@15; Deamidated(Q)@16		-0.00354373	1940.93	971.471	1940.93	971.472	2	21	1.1.1.1645.4	1	25.3446	207.435	25.4159
11	VLNGASDLMVLAFGDK	tr|Q07L61|Q07L61_RHOP5	Endoribonuclease L-PSP OS=Rhodopseudomonas palustris (strain BisA53) GN=RPE_3391 PE=4 SV=1	99	Deamidated(N)@3; Oxidation(M)@9; Asp->Glu@15		-0.0259436	1679.82	840.916	1679.84	840.929	2	17	1.1.1.1198.28	1	13.5207	4274.92	13.5613
12	VLNGASDLMVLAFGDKGR	tr|Q07L61|Q07L61_RHOP5	Endoribonuclease L-PSP OS=Rhodopseudomonas palustris (strain BisA53) GN=RPE_3391 PE=4 SV=1	99	Deamidated(N)@3; Oxidation(M)@9; Lys->Glu@16	missed K-G@16	0.0121766	1879.91	940.963	1879.9	940.957	2	16	1.1.1.1218.31	1	14.1679	3835.5	14.173
13	AALGDLDKVVR	tr|Q07L61|Q07L61_RHOP5	Endoribonuclease L-PSP OS=Rhodopseudomonas palustris (strain BisA53) GN=RPE_3391 PE=4 SV=1	99	Carbamidomethyl(K)@8	missed K-V@8	-0.000305726	1212.68	405.235	1212.68	405.235	3	10	1.1.1.1122.3	0	11.0167	1321.39	11.0451
13	AALGDLDKVVR	tr|Q07L61|Q07L61_RHOP5	Endoribonuclease L-PSP OS=Rhodopseudomonas palustris (strain BisA53) GN=RPE_3391 PE=4 SV=1	99	Carbamidomethyl@N-term	missed K-V@8	-0.00172982	1212.68	607.348	1212.68	607.349	2	16	1.1.1.1125.17	0	11.1279	1833.35	11.1447
13	AALGDLDKVVR	tr|Q07L61|Q07L61_RHOP5	Endoribonuclease L-PSP OS=Rhodopseudomonas palustris (strain BisA53) GN=RPE_3391 PE=4 SV=1	99	Carbamyl(K)@8	missed K-V@8	0.000270402	1198.67	600.341	1198.67	600.341	2	18	1.1.1.1185.6	0	13.0843	28400.1	13.1382
13	AALGDLDKVVR	tr|Q07L61|Q07L61_RHOP5	Endoribonuclease L-PSP OS=Rhodopseudomonas palustris (strain BisA53) GN=RPE_3391 PE=4 SV=1	99	Carbamyl(K)@8	missed K-V@8	0.000270402	1198.67	600.341	1198.67	600.341	2	19	1.1.1.1188.6	0	13.1806	28400.1	13.1382
13	AALGDLDKVVR	tr|Q07L61|Q07L61_RHOP5	Endoribonuclease L-PSP OS=Rhodopseudomonas palustris (strain BisA53) GN=RPE_3391 PE=4 SV=1	99	Carbamyl(K)@8	missed K-V@8	0.000270402	1198.67	600.341	1198.67	600.341	2	15	1.1.1.1191.8	0	13.2747	28400.1	13.1382
13	AALGDLDKVVR	tr|Q07L61|Q07L61_RHOP5	Endoribonuclease L-PSP OS=Rhodopseudomonas palustris (strain BisA53) GN=RPE_3391 PE=4 SV=1	99	Acetyl(K)@8	missed K-V@8	-0.00338042	1197.67	599.841	1197.67	599.843	2	18	1.1.1.1195.9	0	13.4057	1213.41	13.3964
13	AALGDLDKVVR	tr|Q07L61|Q07L61_RHOP5	Endoribonuclease L-PSP OS=Rhodopseudomonas palustris (strain BisA53) GN=RPE_3391 PE=4 SV=1	97.6		missed K-V@8	-0.00324813	1155.66	578.836	1155.66	578.838	2	11	1.1.1.1129.10	0	11.2544	4608.77	11.2107
13	AALGDLDKVVR	tr|Q07L61|Q07L61_RHOP5	Endoribonuclease L-PSP OS=Rhodopseudomonas palustris (strain BisA53) GN=RPE_3391 PE=4 SV=1	92.38		missed K-V@8	0.00411665	1155.67	386.229	1155.66	386.228	3	11	1.1.1.1123.2	0	11.049	27361.4	11.1115
13	AALGDLDKVVR	tr|Q07L61|Q07L61_RHOP5	Endoribonuclease L-PSP OS=Rhodopseudomonas palustris (strain BisA53) GN=RPE_3391 PE=4 SV=1	72.62		missed K-V@8	0.00411665	1155.67	386.229	1155.66	386.228	3	10	1.1.1.1126.2	0	11.1484	27361.4	11.1115
13	AALGDLDKVVR	tr|Q07L61|Q07L61_RHOP5	Endoribonuclease L-PSP OS=Rhodopseudomonas palustris (strain BisA53) GN=RPE_3391 PE=4 SV=1	32.63		missed K-V@8	0.00275833	1155.66	578.839	1155.66	578.838	2	7	1.1.1.1253.4	0	15.2815	1820.47	15.2114
14	FVSGQVCFDSQGK	tr|Q07L61|Q07L61_RHOP5	Endoribonuclease L-PSP OS=Rhodopseudomonas palustris (strain BisA53) GN=RPE_3391 PE=4 SV=1	99	Carbamidomethyl(C)@7; Ser->Gln@10	cleaved L-F@N-term	0.0071406	1498.69	750.355	1498.69	750.351	2	15	1.1.1.1098.8	1	10.2484	541.234	10.229
14	FVSGQVCFDSQGK	tr|Q07L61|Q07L61_RHOP5	Endoribonuclease L-PSP OS=Rhodopseudomonas palustris (strain BisA53) GN=RPE_3391 PE=4 SV=1	99	Carbamidomethyl(C)@7; Ser->Ala@10; Deamidated(Q)@11	cleaved L-F@N-term	0.00329923	1442.65	722.334	1442.65	722.332	2	12	1.1.1.1108.25	1	10.5786	17166.3	10.7505
14	FVSGQVCFDSQGK	tr|Q07L61|Q07L61_RHOP5	Endoribonuclease L-PSP OS=Rhodopseudomonas palustris (strain BisA53) GN=RPE_3391 PE=4 SV=1	99	Carbamidomethyl(C)@7; Ser->Ala@10; Deamidated(Q)@11	cleaved L-F@N-term	0.00329923	1442.65	722.334	1442.65	722.332	2	20	1.1.1.1115.24	1	10.8039	17166.3	10.7505
14	FVSGQVCFDSQGK	tr|Q07L61|Q07L61_RHOP5	Endoribonuclease L-PSP OS=Rhodopseudomonas palustris (strain BisA53) GN=RPE_3391 PE=4 SV=1	99	Carbamidomethyl(C)@7; Ser->Ala@10; Deamidated(Q)@11	cleaved L-F@N-term	0.00329923	1442.65	722.334	1442.65	722.332	2	17	1.1.1.1118.26	1	10.9032	17166.3	10.7505
14	FVSGQVCFDSQGK	tr|Q07L61|Q07L61_RHOP5	Endoribonuclease L-PSP OS=Rhodopseudomonas palustris (strain BisA53) GN=RPE_3391 PE=4 SV=1	99	Carbamidomethyl(C)@7; Ser->Ala@10; Deamidated(Q)@11	cleaved L-F@N-term	0.00329923	1442.65	722.334	1442.65	722.332	2	11	1.1.1.1121.25	1	11.0019	17166.3	10.7505
14	FVSGQVCFDSQGK	tr|Q07L61|Q07L61_RHOP5	Endoribonuclease L-PSP OS=Rhodopseudomonas palustris (strain BisA53) GN=RPE_3391 PE=4 SV=1	69.52	Carbamidomethyl(C)@7; Asp->Asn@9	cleaved L-F@N-term	-0.0111561	1456.67	729.34	1456.68	729.346	2	11	1.1.1.1117.22	1	10.867	794.572	10.8797
14	FVSGQVCFDSQGK	tr|Q07L61|Q07L61_RHOP5	Endoribonuclease L-PSP OS=Rhodopseudomonas palustris (strain BisA53) GN=RPE_3391 PE=4 SV=1	59.84	Carbamidomethyl(C)@7; Lys->Leu@13	cleaved L-F@N-term	0.0070834	1442.66	722.336	1442.65	722.332	2	9	1.1.1.1144.25	1	11.7538	335.401	11.6348
14	FVSGQVCFDSQGK	tr|Q07L61|Q07L61_RHOP5	Endoribonuclease L-PSP OS=Rhodopseudomonas palustris (strain BisA53) GN=RPE_3391 PE=4 SV=1	26.15	Carbamidomethyl(C)@7; Lys->Leu@13	cleaved L-F@N-term	0.0236849	1442.67	722.344	1442.65	722.332	2	7	1.1.1.1131.17	1	11.3247	435.606	11.3091
15	GCGINLLAQLK	tr|Q07L61|Q07L61_RHOP5	Endoribonuclease L-PSP OS=Rhodopseudomonas palustris (strain BisA53) GN=RPE_3391 PE=4 SV=1	50.01	Carbamidomethyl(C)@2; Gly->Ala@3; Leu->Val@10		-0.000113187	1185.65	593.834	1185.65	593.834	2	10	1.1.1.1223.4	0	14.3092	160226	13.9797
15	GCGINLLAQLK	tr|Q07L61|Q07L61_RHOP5	Endoribonuclease L-PSP OS=Rhodopseudomonas palustris (strain BisA53) GN=RPE_3391 PE=4 SV=1	25.7	Carbamidomethyl(C)@2; Gly->Ala@3; Leu->Val@10		0.00011473	1185.65	593.834	1185.65	593.834	2	18	1.1.1.1212.4	0	13.9529	135448	14.0118
15	GCGINLLAQLK	tr|Q07L61|Q07L61_RHOP5	Endoribonuclease L-PSP OS=Rhodopseudomonas palustris (strain BisA53) GN=RPE_3391 PE=4 SV=1	25.7	Carbamidomethyl(C)@2; Gly->Ala@3; Leu->Val@10		0.00011473	1185.65	593.834	1185.65	593.834	2	18	1.1.1.1215.3	0	14.0477	135448	14.0118
15	GCGINLLAQLK	tr|Q07L61|Q07L61_RHOP5	Endoribonuclease L-PSP OS=Rhodopseudomonas palustris (strain BisA53) GN=RPE_3391 PE=4 SV=1	25.7	Carbamidomethyl(C)@2; Gly->Ala@3; Leu->Val@10		0.00011473	1185.65	593.834	1185.65	593.834	2	18	1.1.1.1218.6	0	14.147	135448	14.0118
16	GKLGIDVSVEQGNAAAR	tr|Q07L61|Q07L61_RHOP5	Endoribonuclease L-PSP OS=Rhodopseudomonas palustris (strain BisA53) GN=RPE_3391 PE=4 SV=1	99	Carbamyl@N-term; Ile->Thr@5	missed K-L@2	0.00165248	1714.86	858.438	1714.86	858.437	2	24	1.1.1.1072.27	1	9.4021	43853.9	9.4106
16	GKLGIDVSVEQGNAAAR	tr|Q07L61|Q07L61_RHOP5	Endoribonuclease L-PSP OS=Rhodopseudomonas palustris (strain BisA53) GN=RPE_3391 PE=4 SV=1	99	Ile->Glu@5	missed K-L@2	3.78901e-06	1699.85	850.932	1699.85	850.932	2	14	1.1.1.1077.29	1	9.5681	479.552	9.5749
16	GKLGIDVSVEQGNAAAR	tr|Q07L61|Q07L61_RHOP5	Endoribonuclease L-PSP OS=Rhodopseudomonas palustris (strain BisA53) GN=RPE_3391 PE=4 SV=1	29.88	Glu->Cys@10; Carbamidomethyl(C)@10; Deamidated(N)@13	missed K-L@2	-0.0140533	1715.85	858.932	1715.86	858.939	2	11	1.1.1.1081.26	1	9.697	3673.33	9.7062
17	INSAPDFIDGPK	tr|Q07L61|Q07L61_RHOP5	Endoribonuclease L-PSP OS=Rhodopseudomonas palustris (strain BisA53) GN=RPE_3391 PE=4 SV=1	99		cleaved F-I@N-term	0.00123844	1272.64	637.325	1272.64	637.325	2	10	1.1.1.1138.15	1	11.552	1907.95	11.5041
18	LGGFINSAPDFIDGPK	tr|Q07L61|Q07L61_RHOP5	Endoribonuclease L-PSP OS=Rhodopseudomonas palustris (strain BisA53) GN=RPE_3391 PE=4 SV=1	99			0.00113989	1646.83	824.423	1646.83	824.422	2	21	1.1.1.1265.8	1	15.6755	5980.16	15.6632
18	LGGFINSAPDFIDGPK	tr|Q07L61|Q07L61_RHOP5	Endoribonuclease L-PSP OS=Rhodopseudomonas palustris (strain BisA53) GN=RPE_3391 PE=4 SV=1	99			0.000407473	1646.83	824.423	1646.83	824.422	2	20	1.1.1.1268.21	1	15.7805	25594.5	15.8601
18	LGGFINSAPDFIDGPK	tr|Q07L61|Q07L61_RHOP5	Endoribonuclease L-PSP OS=Rhodopseudomonas palustris (strain BisA53) GN=RPE_3391 PE=4 SV=1	99			0.000407473	1646.83	824.423	1646.83	824.422	2	23	1.1.1.1271.19	1	15.8781	25594.5	15.8601
18	LGGFINSAPDFIDGPK	tr|Q07L61|Q07L61_RHOP5	Endoribonuclease L-PSP OS=Rhodopseudomonas palustris (strain BisA53) GN=RPE_3391 PE=4 SV=1	99			0.000407473	1646.83	824.423	1646.83	824.422	2	23	1.1.1.1274.9	1	15.9739	25594.5	15.8601
18	LGGFINSAPDFIDGPK	tr|Q07L61|Q07L61_RHOP5	Endoribonuclease L-PSP OS=Rhodopseudomonas palustris (strain BisA53) GN=RPE_3391 PE=4 SV=1	99			0.000163333	1646.83	824.423	1646.83	824.422	2	24	1.1.1.1277.8	1	16.0689	164467	16.0875
18	LGGFINSAPDFIDGPK	tr|Q07L61|Q07L61_RHOP5	Endoribonuclease L-PSP OS=Rhodopseudomonas palustris (strain BisA53) GN=RPE_3391 PE=4 SV=1	99			0.000163333	1646.83	824.423	1646.83	824.422	2	19	1.1.1.1283.7	1	16.2598	164467	16.0875
18	LGGFINSAPDFIDGPK	tr|Q07L61|Q07L61_RHOP5	Endoribonuclease L-PSP OS=Rhodopseudomonas palustris (strain BisA53) GN=RPE_3391 PE=4 SV=1	99	Carbamidomethyl@N-term		0.000558058	1703.85	852.933	1703.85	852.933	2	21	1.1.1.1284.10	1	16.2953	19848.7	16.3444
18	LGGFINSAPDFIDGPK	tr|Q07L61|Q07L61_RHOP5	Endoribonuclease L-PSP OS=Rhodopseudomonas palustris (strain BisA53) GN=RPE_3391 PE=4 SV=1	99	Deamidated(N)@6		0.000398719	1647.81	824.915	1647.81	824.914	2	23	1.1.1.1286.13	1	16.3566	32888.6	16.3767
18	LGGFINSAPDFIDGPK	tr|Q07L61|Q07L61_RHOP5	Endoribonuclease L-PSP OS=Rhodopseudomonas palustris (strain BisA53) GN=RPE_3391 PE=4 SV=1	99	Carbamidomethyl@N-term; Deamidated(N)@6		0.0142211	1704.85	853.432	1704.84	853.425	2	19	1.1.1.1290.18	1	16.4919	7742.68	16.3444
18	LGGFINSAPDFIDGPK	tr|Q07L61|Q07L61_RHOP5	Endoribonuclease L-PSP OS=Rhodopseudomonas palustris (strain BisA53) GN=RPE_3391 PE=4 SV=1	99	Deamidated(N)@6		0.000398719	1647.81	824.915	1647.81	824.914	2	24	1.1.1.1292.15	1	16.5552	10129.7	16.5407
18	LGGFINSAPDFIDGPK	tr|Q07L61|Q07L61_RHOP5	Endoribonuclease L-PSP OS=Rhodopseudomonas palustris (strain BisA53) GN=RPE_3391 PE=4 SV=1	99	Deamidated(N)@6		0.000398719	1647.81	824.915	1647.81	824.914	2	18	1.1.1.1289.14	1	16.4554	32888.6	16.3767
18	LGGFINSAPDFIDGPK	tr|Q07L61|Q07L61_RHOP5	Endoribonuclease L-PSP OS=Rhodopseudomonas palustris (strain BisA53) GN=RPE_3391 PE=4 SV=1	99	Carbamidomethyl@N-term		0.000558058	1703.85	852.933	1703.85	852.933	2	18	1.1.1.1287.16	1	16.3916	19848.7	16.3444
18	LGGFINSAPDFIDGPK	tr|Q07L61|Q07L61_RHOP5	Endoribonuclease L-PSP OS=Rhodopseudomonas palustris (strain BisA53) GN=RPE_3391 PE=4 SV=1	99	Dehydrated(D)@13		-0.000954815	1628.82	815.417	1628.82	815.417	2	18	1.1.1.1287.11	1	16.3874	7435.04	16.4419
18	LGGFINSAPDFIDGPK	tr|Q07L61|Q07L61_RHOP5	Endoribonuclease L-PSP OS=Rhodopseudomonas palustris (strain BisA53) GN=RPE_3391 PE=4 SV=1	99	Dehydrated(D)@13		-0.000954815	1628.82	815.417	1628.82	815.417	2	18	1.1.1.1290.14	1	16.4886	7435.04	16.4419
18	LGGFINSAPDFIDGPK	tr|Q07L61|Q07L61_RHOP5	Endoribonuclease L-PSP OS=Rhodopseudomonas palustris (strain BisA53) GN=RPE_3391 PE=4 SV=1	99	Deamidated(N)@6; Gly->Ser@14; Delta:H(2)C(2)(K)@16		0.0108149	1703.85	852.933	1703.84	852.928	2	19	1.1.1.1271.22	1	15.8806	2659.92	15.8601
18	LGGFINSAPDFIDGPK	tr|Q07L61|Q07L61_RHOP5	Endoribonuclease L-PSP OS=Rhodopseudomonas palustris (strain BisA53) GN=RPE_3391 PE=4 SV=1	99	Gly->Asp@2		-0.00665284	1704.83	853.422	1704.84	853.425	2	18	1.1.1.1326.16	1	17.6538	2179.58	17.6386
18	LGGFINSAPDFIDGPK	tr|Q07L61|Q07L61_RHOP5	Endoribonuclease L-PSP OS=Rhodopseudomonas palustris (strain BisA53) GN=RPE_3391 PE=4 SV=1	99	Gly->Leu@14		-0.0255618	1702.87	852.441	1702.89	852.454	2	18	1.1.1.1260.5	1	15.5176	22808.6	15.6309
18	LGGFINSAPDFIDGPK	tr|Q07L61|Q07L61_RHOP5	Endoribonuclease L-PSP OS=Rhodopseudomonas palustris (strain BisA53) GN=RPE_3391 PE=4 SV=1	99	Gly->Leu@14		-0.0259281	1702.87	852.441	1702.89	852.454	2	18	1.1.1.1254.23	1	15.3298	1414.96	15.3091
18	LGGFINSAPDFIDGPK	tr|Q07L61|Q07L61_RHOP5	Endoribonuclease L-PSP OS=Rhodopseudomonas palustris (strain BisA53) GN=RPE_3391 PE=4 SV=1	99	Deamidated(N)@6; Dehydrated(S)@7		0.00294268	1629.81	815.911	1629.8	815.909	2	16	1.1.1.1309.6	1	17.0994	1450.2	17.1228
18	LGGFINSAPDFIDGPK	tr|Q07L61|Q07L61_RHOP5	Endoribonuclease L-PSP OS=Rhodopseudomonas palustris (strain BisA53) GN=RPE_3391 PE=4 SV=1	96.12	Dehydrated(D)@10		0.0067356	1628.83	815.421	1628.82	815.417	2	15	1.1.1.1296.6	1	16.6942	1186.16	16.6715
18	LGGFINSAPDFIDGPK	tr|Q07L61|Q07L61_RHOP5	Endoribonuclease L-PSP OS=Rhodopseudomonas palustris (strain BisA53) GN=RPE_3391 PE=4 SV=1	94.07			0.00113989	1646.83	824.423	1646.83	824.422	2	12	1.1.1.1262.11	1	15.5861	5980.16	15.6632
18	LGGFINSAPDFIDGPK	tr|Q07L61|Q07L61_RHOP5	Endoribonuclease L-PSP OS=Rhodopseudomonas palustris (strain BisA53) GN=RPE_3391 PE=4 SV=1	91.72	Carbamidomethyl(K)@16		-0.000418502	1703.85	852.933	1703.85	852.933	2	13	1.1.1.1273.7	1	15.9384	2659.92	15.8601
18	LGGFINSAPDFIDGPK	tr|Q07L61|Q07L61_RHOP5	Endoribonuclease L-PSP OS=Rhodopseudomonas palustris (strain BisA53) GN=RPE_3391 PE=4 SV=1	82.45	Carbamidomethyl@N-term		-0.000418502	1703.85	852.933	1703.85	852.933	2	12	1.1.1.1276.7	1	16.0401	2659.92	15.8601
18	LGGFINSAPDFIDGPK	tr|Q07L61|Q07L61_RHOP5	Endoribonuclease L-PSP OS=Rhodopseudomonas palustris (strain BisA53) GN=RPE_3391 PE=4 SV=1	74.12	Asp->His@13; Oxidation(P)@15		0.00189031	1684.86	843.437	1684.86	843.436	2	12	1.1.1.1272.22	1	15.9138	703.964	15.9264
18	LGGFINSAPDFIDGPK	tr|Q07L61|Q07L61_RHOP5	Endoribonuclease L-PSP OS=Rhodopseudomonas palustris (strain BisA53) GN=RPE_3391 PE=4 SV=1	74.12	Oxidation(P)@9; Asp->His@10		0.00189031	1684.86	843.437	1684.86	843.436	2	13	1.1.1.1274.10	1	15.9756	703.964	15.9264
18	LGGFINSAPDFIDGPK	tr|Q07L61|Q07L61_RHOP5	Endoribonuclease L-PSP OS=Rhodopseudomonas palustris (strain BisA53) GN=RPE_3391 PE=4 SV=1	61.54	Oxidation(N)@6		0.000456009	1662.83	832.42	1662.83	832.42	2	11	1.1.1.1286.14	1	16.3574	613.333	16.4092
18	LGGFINSAPDFIDGPK	tr|Q07L61|Q07L61_RHOP5	Endoribonuclease L-PSP OS=Rhodopseudomonas palustris (strain BisA53) GN=RPE_3391 PE=4 SV=1	61.54	Phe->Tyr@4; Deamidated(N)@6		0.0111894	1663.82	832.918	1663.81	832.912	2	10	1.1.1.1292.16	1	16.5561	4421.84	16.4747
18	LGGFINSAPDFIDGPK	tr|Q07L61|Q07L61_RHOP5	Endoribonuclease L-PSP OS=Rhodopseudomonas palustris (strain BisA53) GN=RPE_3391 PE=4 SV=1	55.92	Deamidated(N)@6; Carbamidomethyl(K)@16		0.0377807	1704.87	853.444	1704.84	853.425	2	11	1.1.1.1264.19	1	15.6481	3620.74	15.6309
18	LGGFINSAPDFIDGPK	tr|Q07L61|Q07L61_RHOP5	Endoribonuclease L-PSP OS=Rhodopseudomonas palustris (strain BisA53) GN=RPE_3391 PE=4 SV=1	50.01	Gly->Glu@3		0.012703	1718.86	860.439	1718.85	860.433	2	8	1.1.1.1285.12	1	16.3234	487.979	16.312
18	LGGFINSAPDFIDGPK	tr|Q07L61|Q07L61_RHOP5	Endoribonuclease L-PSP OS=Rhodopseudomonas palustris (strain BisA53) GN=RPE_3391 PE=4 SV=1	40.65	Oxidation(P)@15		0.0124189	1662.84	832.426	1662.83	832.42	2	7	1.1.1.1243.24	1	14.9752	383.144	14.9538
19	LGIDVSVEQGNAAAR	tr|Q07L61|Q07L61_RHOP5	Endoribonuclease L-PSP OS=Rhodopseudomonas palustris (strain BisA53) GN=RPE_3391 PE=4 SV=1	99	Ile->Thr@3; Deamidated(N)@11		0.00146423	1487.72	744.869	1487.72	744.868	2	24	1.1.1.1049.7	1	8.6517	31502.7	8.6635
19	LGIDVSVEQGNAAAR	tr|Q07L61|Q07L61_RHOP5	Endoribonuclease L-PSP OS=Rhodopseudomonas palustris (strain BisA53) GN=RPE_3391 PE=4 SV=1	53.91	Oxidation(D)@4; Val->Pro@5		-6.02973e-05	1512.75	757.384	1512.75	757.384	2	12	1.1.1.1078.28	1	9.6003	773.831	9.6079
19	LGIDVSVEQGNAAAR	tr|Q07L61|Q07L61_RHOP5	Endoribonuclease L-PSP OS=Rhodopseudomonas palustris (strain BisA53) GN=RPE_3391 PE=4 SV=1	36.82	Gly->Ala@2		-0.0359575	1512.75	757.384	1512.79	757.402	2	11	1.1.1.1072.22	0	9.398	864.006	9.4106
20	TGNLLFVSGQVCFDSQGK	tr|Q07L61|Q07L61_RHOP5	Endoribonuclease L-PSP OS=Rhodopseudomonas palustris (strain BisA53) GN=RPE_3391 PE=4 SV=1	99	Carbamidomethyl(C)@12; Ser->Ala@15; Deamidated(Q)@16		0.00146114	1940.93	971.473	1940.93	971.472	2	23	1.1.1.1280.6	1	16.1744	6531.35	16.2477
20	TGNLLFVSGQVCFDSQGK	tr|Q07L61|Q07L61_RHOP5	Endoribonuclease L-PSP OS=Rhodopseudomonas palustris (strain BisA53) GN=RPE_3391 PE=4 SV=1	99	Carbamidomethyl(C)@12; Ser->Ala@15; Deamidated(Q)@16		0.00146114	1940.93	971.473	1940.93	971.472	2	24	1.1.1.1283.10	1	16.2648	6531.35	16.2477
20	TGNLLFVSGQVCFDSQGK	tr|Q07L61|Q07L61_RHOP5	Endoribonuclease L-PSP OS=Rhodopseudomonas palustris (strain BisA53) GN=RPE_3391 PE=4 SV=1	99	Carbamidomethyl(C)@12; Ser->Ala@15; Deamidated(Q)@16		0.00146114	1940.93	971.473	1940.93	971.472	2	22	1.1.1.1286.21	1	16.3633	6531.35	16.2477
20	TGNLLFVSGQVCFDSQGK	tr|Q07L61|Q07L61_RHOP5	Endoribonuclease L-PSP OS=Rhodopseudomonas palustris (strain BisA53) GN=RPE_3391 PE=4 SV=1	99	Carbamidomethyl(C)@12; Ser->Ala@15; Deamidated(Q)@16		0.00146114	1940.93	971.473	1940.93	971.472	2	21	1.1.1.1289.26	1	16.4654	6531.35	16.2477
20	TGNLLFVSGQVCFDSQGK	tr|Q07L61|Q07L61_RHOP5	Endoribonuclease L-PSP OS=Rhodopseudomonas palustris (strain BisA53) GN=RPE_3391 PE=4 SV=1	99	Carbamidomethyl(C)@12; Ser->Ala@15; Deamidated(Q)@16		0.00146114	1940.93	971.473	1940.93	971.472	2	21	1.1.1.1292.24	1	16.5627	6826.66	16.2157
20	TGNLLFVSGQVCFDSQGK	tr|Q07L61|Q07L61_RHOP5	Endoribonuclease L-PSP OS=Rhodopseudomonas palustris (strain BisA53) GN=RPE_3391 PE=4 SV=1	99	Carbamidomethyl(C)@12; Ser->Ala@15; Deamidated(Q)@16		0.00158321	1940.93	971.473	1940.93	971.472	2	20	1.1.1.1295.2	1	16.6536	5407.03	16.312
20	TGNLLFVSGQVCFDSQGK	tr|Q07L61|Q07L61_RHOP5	Endoribonuclease L-PSP OS=Rhodopseudomonas palustris (strain BisA53) GN=RPE_3391 PE=4 SV=1	99	Carbamidomethyl(C)@12; Ser->Ala@15; Deamidated(Q)@16		-0.00293338	1940.93	971.471	1940.93	971.472	2	22	1.1.1.1302.10	1	16.8857	1465.33	16.8637
20	TGNLLFVSGQVCFDSQGK	tr|Q07L61|Q07L61_RHOP5	Endoribonuclease L-PSP OS=Rhodopseudomonas palustris (strain BisA53) GN=RPE_3391 PE=4 SV=1	99	Carbamidomethyl(C)@12; Ser->Ala@15; Deamidated(Q)@16		0.00500117	1940.94	971.475	1940.93	971.472	2	23	1.1.1.1308.4	1	17.073	1505.48	17.0255
20	TGNLLFVSGQVCFDSQGK	tr|Q07L61|Q07L61_RHOP5	Endoribonuclease L-PSP OS=Rhodopseudomonas palustris (strain BisA53) GN=RPE_3391 PE=4 SV=1	99	Carbamidomethyl(C)@12; Ser->Ala@15; Deamidated(Q)@16		-0.00281131	1940.93	971.471	1940.93	971.472	2	20	1.1.1.1317.8	1	17.3645	1631.65	17.5081
20	TGNLLFVSGQVCFDSQGK	tr|Q07L61|Q07L61_RHOP5	Endoribonuclease L-PSP OS=Rhodopseudomonas palustris (strain BisA53) GN=RPE_3391 PE=4 SV=1	99	Carbamidomethyl(C)@12; Ser->Ala@15; Deamidated(Q)@16		0.00561152	1940.94	971.475	1940.93	971.472	2	22	1.1.1.1334.4	1	17.9177	926.919	17.8011
20	TGNLLFVSGQVCFDSQGK	tr|Q07L61|Q07L61_RHOP5	Endoribonuclease L-PSP OS=Rhodopseudomonas palustris (strain BisA53) GN=RPE_3391 PE=4 SV=1	99	Carbamidomethyl(C)@12; Ser->Ala@15; Deamidated(Q)@16		-0.00195682	1940.93	971.471	1940.93	971.472	2	20	1.1.1.1337.7	1	18.008	509.969	18.0256
20	TGNLLFVSGQVCFDSQGK	tr|Q07L61|Q07L61_RHOP5	Endoribonuclease L-PSP OS=Rhodopseudomonas palustris (strain BisA53) GN=RPE_3391 PE=4 SV=1	99	Carbamidomethyl(C)@12; Ser->Ala@15; Deamidated(Q)@16		0.00097286	1940.93	971.473	1940.93	971.472	2	23	1.1.1.1347.2	1	18.3015	397.839	18.2821
20	TGNLLFVSGQVCFDSQGK	tr|Q07L61|Q07L61_RHOP5	Endoribonuclease L-PSP OS=Rhodopseudomonas palustris (strain BisA53) GN=RPE_3391 PE=4 SV=1	99	Carbamidomethyl(C)@12; Ser->Ala@15; Deamidated(Q)@16		-0.00354373	1940.93	971.471	1940.93	971.472	2	19	1.1.1.1639.14	1	25.1468	283.912	25.1849
20	TGNLLFVSGQVCFDSQGK	tr|Q07L61|Q07L61_RHOP5	Endoribonuclease L-PSP OS=Rhodopseudomonas palustris (strain BisA53) GN=RPE_3391 PE=4 SV=1	99	Carbamidomethyl(C)@12; Ser->Ala@15; Deamidated(Q)@16		-0.00281131	1940.93	971.471	1940.93	971.472	2	20	1.1.1.1654.2	1	25.5611	178.553	25.5662
20	TGNLLFVSGQVCFDSQGK	tr|Q07L61|Q07L61_RHOP5	Endoribonuclease L-PSP OS=Rhodopseudomonas palustris (strain BisA53) GN=RPE_3391 PE=4 SV=1	99	Carbamidomethyl(C)@12; Ser->Ala@15; Deamidated(Q)@16		-0.00281131	1940.93	971.471	1940.93	971.472	2	19	1.1.1.1320.5	1	17.459	1631.65	17.5081
20	TGNLLFVSGQVCFDSQGK	tr|Q07L61|Q07L61_RHOP5	Endoribonuclease L-PSP OS=Rhodopseudomonas palustris (strain BisA53) GN=RPE_3391 PE=4 SV=1	99	Carbamidomethyl(C)@12; Ser->Ala@15; Deamidated(Q)@16		0.00561152	1940.94	971.475	1940.93	971.472	2	17	1.1.1.1330.13	1	17.781	926.919	17.8011
20	TGNLLFVSGQVCFDSQGK	tr|Q07L61|Q07L61_RHOP5	Endoribonuclease L-PSP OS=Rhodopseudomonas palustris (strain BisA53) GN=RPE_3391 PE=4 SV=1	99	Carbamidomethyl(C)@12; Ser->Ala@15; Deamidated(Q)@16		-0.00354373	1940.93	971.471	1940.93	971.472	2	19	1.1.1.1648.4	1	25.4438	207.435	25.4159
20	TGNLLFVSGQVCFDSQGK	tr|Q07L61|Q07L61_RHOP5	Endoribonuclease L-PSP OS=Rhodopseudomonas palustris (strain BisA53) GN=RPE_3391 PE=4 SV=1	99	Carbamidomethyl(C)@12; Ser->Ala@15; Deamidated(Q)@16		-0.00354373	1940.93	971.471	1940.93	971.472	2	17	1.1.1.1642.12	1	25.246	283.912	25.1849
20	TGNLLFVSGQVCFDSQGK	tr|Q07L61|Q07L61_RHOP5	Endoribonuclease L-PSP OS=Rhodopseudomonas palustris (strain BisA53) GN=RPE_3391 PE=4 SV=1	99	Carbamidomethyl(C)@12; Lys->Leu@18		0.00085079	1940.93	971.473	1940.93	971.472	2	16	1.1.1.1327.21	1	17.6912	1634.89	17.6058
20	TGNLLFVSGQVCFDSQGK	tr|Q07L61|Q07L61_RHOP5	Endoribonuclease L-PSP OS=Rhodopseudomonas palustris (strain BisA53) GN=RPE_3391 PE=4 SV=1	99	Carbamidomethyl(C)@12; Ser->Ala@15; Deamidated(Q)@16		0.00085079	1940.93	971.473	1940.93	971.472	2	17	1.1.1.1324.20	1	17.5915	1634.89	17.6058
20	TGNLLFVSGQVCFDSQGK	tr|Q07L61|Q07L61_RHOP5	Endoribonuclease L-PSP OS=Rhodopseudomonas palustris (strain BisA53) GN=RPE_3391 PE=4 SV=1	99	Carbamidomethyl(C)@12; Ser->Gln@15		0.00869725	1996.98	999.495	1996.97	999.491	2	14	1.1.1.1266.27	1	15.7196	679.097	15.7609
20	TGNLLFVSGQVCFDSQGK	tr|Q07L61|Q07L61_RHOP5	Endoribonuclease L-PSP OS=Rhodopseudomonas palustris (strain BisA53) GN=RPE_3391 PE=4 SV=1	99	Carbamidomethyl(C)@12; Ser->Ala@15; Deamidated(Q)@16		0.00500117	1940.94	971.475	1940.93	971.472	2	17	1.1.1.1305.21	1	16.9794	1505.48	17.0255
20	TGNLLFVSGQVCFDSQGK	tr|Q07L61|Q07L61_RHOP5	Endoribonuclease L-PSP OS=Rhodopseudomonas palustris (strain BisA53) GN=RPE_3391 PE=4 SV=1	99	Carbamidomethyl(C)@12; Lys->Leu@18		-0.00293338	1940.93	971.471	1940.93	971.472	2	17	1.1.1.1299.10	1	16.7871	1465.33	16.8637
20	TGNLLFVSGQVCFDSQGK	tr|Q07L61|Q07L61_RHOP5	Endoribonuclease L-PSP OS=Rhodopseudomonas palustris (strain BisA53) GN=RPE_3391 PE=4 SV=1	98.93	Carbamidomethyl(C)@12; Dehydrated(S)@15; Deamidated(Q)@16		0.00771592	1938.92	970.468	1938.91	970.465	2	15	1.1.1.1265.14	1	15.6855	433.923	15.6632
20	TGNLLFVSGQVCFDSQGK	tr|Q07L61|Q07L61_RHOP5	Endoribonuclease L-PSP OS=Rhodopseudomonas palustris (strain BisA53) GN=RPE_3391 PE=4 SV=1	98.93	Carbamidomethyl(C)@12; Ser->LacticAcid(S)@15		0.00500117	1940.94	971.475	1940.93	971.472	2	17	1.1.1.1311.14	1	17.1724	1505.48	17.0255
20	TGNLLFVSGQVCFDSQGK	tr|Q07L61|Q07L61_RHOP5	Endoribonuclease L-PSP OS=Rhodopseudomonas palustris (strain BisA53) GN=RPE_3391 PE=4 SV=1	92.31	Carbamidomethyl(C)@12; Dehydrated(S)@15; Deamidated(Q)@16		0.00771592	1938.92	970.468	1938.91	970.465	2	12	1.1.1.1268.26	1	15.7846	433.923	15.6632
20	TGNLLFVSGQVCFDSQGK	tr|Q07L61|Q07L61_RHOP5	Endoribonuclease L-PSP OS=Rhodopseudomonas palustris (strain BisA53) GN=RPE_3391 PE=4 SV=1	90.45	Carbamidomethyl(C)@12; Ser->Gln@15		0.00869725	1996.98	999.495	1996.97	999.491	2	10	1.1.1.1272.28	1	15.9188	679.097	15.7609
20	TGNLLFVSGQVCFDSQGK	tr|Q07L61|Q07L61_RHOP5	Endoribonuclease L-PSP OS=Rhodopseudomonas palustris (strain BisA53) GN=RPE_3391 PE=4 SV=1	90.45	Carbamidomethyl(C)@12; Phe->Asn@13		-0.00320152	1922.91	962.463	1922.92	962.465	2	10	1.1.1.1290.27	1	16.4994	418.537	16.4747
20	TGNLLFVSGQVCFDSQGK	tr|Q07L61|Q07L61_RHOP5	Endoribonuclease L-PSP OS=Rhodopseudomonas palustris (strain BisA53) GN=RPE_3391 PE=4 SV=1	66.84	Carbamidomethyl(C)@12; Asp->Asn@14		-0.0153193	1954.94	978.478	1954.96	978.486	2	10	1.1.1.1286.22	1	16.3641	392.587	16.4747
21	VLNGASDLMVLAFGDK	tr|Q07L61|Q07L61_RHOP5	Endoribonuclease L-PSP OS=Rhodopseudomonas palustris (strain BisA53) GN=RPE_3391 PE=4 SV=1	99	Deamidated(N)@3; Oxidation(M)@9; Asp->Glu@15		-0.0259436	1679.82	840.916	1679.84	840.929	2	18	1.1.1.1201.7	1	13.6136	4274.92	13.5613
21	VLNGASDLMVLAFGDK	tr|Q07L61|Q07L61_RHOP5	Endoribonuclease L-PSP OS=Rhodopseudomonas palustris (strain BisA53) GN=RPE_3391 PE=4 SV=1	99	Deamidated(N)@3; Leu->Asn@11		-0.0012953	1650.79	826.403	1650.79	826.403	2	20	1.1.1.1231.12	1	14.5815	6145.06	14.5355
21	VLNGASDLMVLAFGDK	tr|Q07L61|Q07L61_RHOP5	Endoribonuclease L-PSP OS=Rhodopseudomonas palustris (strain BisA53) GN=RPE_3391 PE=4 SV=1	99	Deamidated(N)@3; Leu->Asn@11		0.00334336	1650.8	826.405	1650.79	826.403	2	19	1.1.1.1239.14	1	14.8378	1654.66	14.8571
21	VLNGASDLMVLAFGDK	tr|Q07L61|Q07L61_RHOP5	Endoribonuclease L-PSP OS=Rhodopseudomonas palustris (strain BisA53) GN=RPE_3391 PE=4 SV=1	99	Oxidation(M)@9; Leu->Ala@11		-0.000593805	1622.8	812.406	1622.8	812.406	2	23	1.1.1.1203.6	0	13.6742	7483.82	13.7535
21	VLNGASDLMVLAFGDK	tr|Q07L61|Q07L61_RHOP5	Endoribonuclease L-PSP OS=Rhodopseudomonas palustris (strain BisA53) GN=RPE_3391 PE=4 SV=1	99	Oxidation(M)@9; Leu->Ala@11		-0.000593805	1622.8	812.406	1622.8	812.406	2	26	1.1.1.1206.24	0	13.7749	7483.82	13.7535
21	VLNGASDLMVLAFGDK	tr|Q07L61|Q07L61_RHOP5	Endoribonuclease L-PSP OS=Rhodopseudomonas palustris (strain BisA53) GN=RPE_3391 PE=4 SV=1	99	Deamidated(N)@3; Asp->Glu@15		-0.0285669	1663.82	832.918	1663.85	832.932	2	18	1.1.1.1289.15	1	16.4562	4421.84	16.4747
21	VLNGASDLMVLAFGDK	tr|Q07L61|Q07L61_RHOP5	Endoribonuclease L-PSP OS=Rhodopseudomonas palustris (strain BisA53) GN=RPE_3391 PE=4 SV=1	99	Deamidated(N)@3; Asp->Glu@15		-0.0247827	1663.82	832.919	1663.85	832.932	2	18	1.1.1.1300.5	1	16.8132	1399.58	16.8317
21	VLNGASDLMVLAFGDK	tr|Q07L61|Q07L61_RHOP5	Endoribonuclease L-PSP OS=Rhodopseudomonas palustris (strain BisA53) GN=RPE_3391 PE=4 SV=1	99	Deamidated(N)@3; Oxidation(M)@9; Asp->Glu@15		-0.0209387	1679.82	840.919	1679.84	840.929	2	14	1.1.1.1205.16	1	13.7401	637.7	13.7858
21	VLNGASDLMVLAFGDK	tr|Q07L61|Q07L61_RHOP5	Endoribonuclease L-PSP OS=Rhodopseudomonas palustris (strain BisA53) GN=RPE_3391 PE=4 SV=1	99	Deamidated(N)@3; Leu->Asn@11		0.00334336	1650.8	826.405	1650.79	826.403	2	17	1.1.1.1242.7	1	14.9362	1654.66	14.8571
21	VLNGASDLMVLAFGDK	tr|Q07L61|Q07L61_RHOP5	Endoribonuclease L-PSP OS=Rhodopseudomonas palustris (strain BisA53) GN=RPE_3391 PE=4 SV=1	99	Asp->Glu@15		-0.0280699	1662.84	832.426	1662.87	832.44	2	17	1.1.1.1281.4	1	16.1939	731.485	16.2157
21	VLNGASDLMVLAFGDK	tr|Q07L61|Q07L61_RHOP5	Endoribonuclease L-PSP OS=Rhodopseudomonas palustris (strain BisA53) GN=RPE_3391 PE=4 SV=1	93.93	Deamidated(N)@3; Leu->Asn@11		-0.0012953	1650.79	826.403	1650.79	826.403	2	15	1.1.1.1228.23	1	14.4907	6145.06	14.5355
21	VLNGASDLMVLAFGDK	tr|Q07L61|Q07L61_RHOP5	Endoribonuclease L-PSP OS=Rhodopseudomonas palustris (strain BisA53) GN=RPE_3391 PE=4 SV=1	90.45	Leu->Ala@11		0.00046239	1606.8	804.409	1606.8	804.409	2	24	1.1.1.1293.14	0	16.5876	4089.46	16.5737
21	VLNGASDLMVLAFGDK	tr|Q07L61|Q07L61_RHOP5	Endoribonuclease L-PSP OS=Rhodopseudomonas palustris (strain BisA53) GN=RPE_3391 PE=4 SV=1	90.45	Deamidated(N)@3; Leu->Ala@11		-0.000400845	1607.79	804.9	1607.79	804.901	2	25	1.1.1.1300.4	0	16.8099	32985.4	16.8637
21	VLNGASDLMVLAFGDK	tr|Q07L61|Q07L61_RHOP5	Endoribonuclease L-PSP OS=Rhodopseudomonas palustris (strain BisA53) GN=RPE_3391 PE=4 SV=1	90.45	Deamidated(N)@3; Leu->Ala@11		-0.000400845	1607.79	804.9	1607.79	804.901	2	25	1.1.1.1303.6	0	16.9062	32985.4	16.8637
21	VLNGASDLMVLAFGDK	tr|Q07L61|Q07L61_RHOP5	Endoribonuclease L-PSP OS=Rhodopseudomonas palustris (strain BisA53) GN=RPE_3391 PE=4 SV=1	90.45	Deamidated(N)@3; Leu->Ala@11		-0.00320846	1607.78	804.899	1607.79	804.901	2	24	1.1.1.1310.4	0	17.13	8226.46	17.1551
21	VLNGASDLMVLAFGDK	tr|Q07L61|Q07L61_RHOP5	Endoribonuclease L-PSP OS=Rhodopseudomonas palustris (strain BisA53) GN=RPE_3391 PE=4 SV=1	61.54	Deamidated(N)@3; Leu->Ser@11		0.00709411	1623.79	812.902	1623.78	812.898	2	14	1.1.1.1230.9	0	14.5442	1032.78	14.5355
21	VLNGASDLMVLAFGDK	tr|Q07L61|Q07L61_RHOP5	Endoribonuclease L-PSP OS=Rhodopseudomonas palustris (strain BisA53) GN=RPE_3391 PE=4 SV=1	36.82	Val->Glu@10		0.00556759	1678.83	840.422	1678.82	840.419	2	10	1.1.1.1192.27	1	13.3231	723.835	13.3315
21	VLNGASDLMVLAFGDK	tr|Q07L61|Q07L61_RHOP5	Endoribonuclease L-PSP OS=Rhodopseudomonas palustris (strain BisA53) GN=RPE_3391 PE=4 SV=1	29.13	Leu->Asn@11		0.00176521	1649.81	825.912	1649.81	825.911	2	17	1.1.1.1223.25	0	14.3267	1238.5	14.304
22	VLNGASDLMVLAFGDKGR	tr|Q07L61|Q07L61_RHOP5	Endoribonuclease L-PSP OS=Rhodopseudomonas palustris (strain BisA53) GN=RPE_3391 PE=4 SV=1	99	Deamidated(N)@3; Leu->Asn@11	missed K-G@16	0.00192004	1863.92	932.966	1863.91	932.965	2	16	1.1.1.1306.20	1	17.0112	2666.48	16.9603
22	VLNGASDLMVLAFGDKGR	tr|Q07L61|Q07L61_RHOP5	Endoribonuclease L-PSP OS=Rhodopseudomonas palustris (strain BisA53) GN=RPE_3391 PE=4 SV=1	93.93	Deamidated(N)@3; Leu->Asn@11	missed K-G@16	0.00192004	1863.92	932.966	1863.91	932.965	2	15	1.1.1.1303.9	1	16.9112	2666.48	16.9603
22	VLNGASDLMVLAFGDKGR	tr|Q07L61|Q07L61_RHOP5	Endoribonuclease L-PSP OS=Rhodopseudomonas palustris (strain BisA53) GN=RPE_3391 PE=4 SV=1	82.45	Deamidated(N)@3; Leu->Ala@11	missed K-G@16	0.0057781	1820.91	607.979	1820.91	607.977	3	10	1.1.1.1267.7	0	15.7358	1176.95	15.7609
22	VLNGASDLMVLAFGDKGR	tr|Q07L61|Q07L61_RHOP5	Endoribonuclease L-PSP OS=Rhodopseudomonas palustris (strain BisA53) GN=RPE_3391 PE=4 SV=1	72.96	Deamidated(N)@3; Oxidation(M)@9; Lys->Glu@16	missed K-G@16	0.00831844	1879.91	940.961	1879.9	940.957	2	12	1.1.1.1227.27	1	14.4612	1307.82	14.4696
22	VLNGASDLMVLAFGDKGR	tr|Q07L61|Q07L61_RHOP5	Endoribonuclease L-PSP OS=Rhodopseudomonas palustris (strain BisA53) GN=RPE_3391 PE=4 SV=1	68.11	Deamidated(N)@3; Leu->Ala@11	missed K-G@16	0.00193289	1820.91	607.978	1820.91	607.977	3	10	1.1.1.1255.3	0	15.3456	2347.4	15.3416
22	VLNGASDLMVLAFGDKGR	tr|Q07L61|Q07L61_RHOP5	Endoribonuclease L-PSP OS=Rhodopseudomonas palustris (strain BisA53) GN=RPE_3391 PE=4 SV=1	44.26	Deamidated(N)@3; Leu->Ser@11	missed K-G@16	0.00545533	1836.91	613.31	1836.9	613.309	3	11	1.1.1.1178.13	0	12.8594	2062.86	12.8461
22	VLNGASDLMVLAFGDKGR	tr|Q07L61|Q07L61_RHOP5	Endoribonuclease L-PSP OS=Rhodopseudomonas palustris (strain BisA53) GN=RPE_3391 PE=4 SV=1	18.77	Deamidated(N)@3; Leu->Ser@11	missed K-G@16	0.00545533	1836.91	613.31	1836.9	613.309	3	8	1.1.1.1175.14	0	12.7606	2062.86	12.8461
23	AINILAQVK	tr|Q211T1|Q211T1_RHOPB	Endoribonuclease L-PSP OS=Rhodopseudomonas palustris (strain BisB18) GN=RPC_3313 PE=4 SV=1	99		cleaved C-A@N-term	0.000189617	968.602	485.308	968.602	485.308	2	11	1.1.1.1191.4	1	13.2714	685.937	13.299
24	GASDLMVAAFGDK	tr|Q211T1|Q211T1_RHOPB	Endoribonuclease L-PSP OS=Rhodopseudomonas palustris (strain BisB18) GN=RPC_3313 PE=4 SV=1	99	Oxidation(M)@6	cleaved N-G@N-term	0.0129746	1296.62	649.315	1296.6	649.308	2	13	1.1.1.1138.18	1	11.5545	353.547	11.5371
25	GCAINILAQVK	tr|Q211T1|Q211T1_RHOPB	Endoribonuclease L-PSP OS=Rhodopseudomonas palustris (strain BisB18) GN=RPC_3313 PE=4 SV=1	99	Gly->Ala@1; Carbamidomethyl(C)@2		6.76881e-05	1199.67	600.842	1199.67	600.842	2	18	1.1.1.1219.6	1	14.1795	7551.11	14.1406
26	GCAINILAQVKA	tr|Q211T1|Q211T1_RHOPB	Endoribonuclease L-PSP OS=Rhodopseudomonas palustris (strain BisB18) GN=RPC_3313 PE=4 SV=1	99	Carbamidomethyl(C)@2; Lys->Leu@11	cleaved A-A@C-term; missed K-A@11	0.0104328	1241.69	621.853	1241.68	621.847	2	18	1.1.1.1205.4	1	13.7259	24123.8	13.6893
27	VVNGASDLMVAAFGDK	tr|Q211T1|Q211T1_RHOPB	Endoribonuclease L-PSP OS=Rhodopseudomonas palustris (strain BisB18) GN=RPC_3313 PE=4 SV=1	99	Val->Leu@2; Deamidated(N)@3; Oxidation(M)@9		0.00135087	1623.78	812.899	1623.78	812.898	2	26	1.1.1.1211.7	1	13.924	27332.5	13.9797
28	INILAQVK	tr|Q211T1|Q211T1_RHOPB	Endoribonuclease L-PSP OS=Rhodopseudomonas palustris (strain BisB18) GN=RPC_3313 PE=4 SV=1	96.05		cleaved A-I@N-term	-0.00177716	897.563	449.789	897.565	449.79	2	8	1.1.1.1170.2	1	12.5853	512.695	12.5816
29	AALGDLDKVVR	tr|Q211T1|Q211T1_RHOPB	Endoribonuclease L-PSP OS=Rhodopseudomonas palustris (strain BisB18) GN=RPC_3313 PE=4 SV=1	99	Carbamidomethyl(K)@8	missed K-V@8	-0.000305726	1212.68	405.235	1212.68	405.235	3	10	1.1.1.1122.3	0	11.0167	1321.39	11.0451
29	AALGDLDKVVR	tr|Q211T1|Q211T1_RHOPB	Endoribonuclease L-PSP OS=Rhodopseudomonas palustris (strain BisB18) GN=RPC_3313 PE=4 SV=1	99	Carbamidomethyl@N-term	missed K-V@8	-0.00172982	1212.68	607.348	1212.68	607.349	2	16	1.1.1.1125.17	0	11.1279	1833.35	11.1447
29	AALGDLDKVVR	tr|Q211T1|Q211T1_RHOPB	Endoribonuclease L-PSP OS=Rhodopseudomonas palustris (strain BisB18) GN=RPC_3313 PE=4 SV=1	99	Carbamyl(K)@8	missed K-V@8	0.000270402	1198.67	600.341	1198.67	600.341	2	18	1.1.1.1185.6	0	13.0843	28400.1	13.1382
29	AALGDLDKVVR	tr|Q211T1|Q211T1_RHOPB	Endoribonuclease L-PSP OS=Rhodopseudomonas palustris (strain BisB18) GN=RPC_3313 PE=4 SV=1	99	Carbamyl(K)@8	missed K-V@8	0.000270402	1198.67	600.341	1198.67	600.341	2	19	1.1.1.1188.6	0	13.1806	28400.1	13.1382
29	AALGDLDKVVR	tr|Q211T1|Q211T1_RHOPB	Endoribonuclease L-PSP OS=Rhodopseudomonas palustris (strain BisB18) GN=RPC_3313 PE=4 SV=1	99	Lys->Arg@8	missed K-V@8	-0.0126137	1183.65	592.835	1183.67	592.841	2	18	1.1.1.1191.7	0	13.2739	1608.03	13.299
29	AALGDLDKVVR	tr|Q211T1|Q211T1_RHOPB	Endoribonuclease L-PSP OS=Rhodopseudomonas palustris (strain BisB18) GN=RPC_3313 PE=4 SV=1	99	Carbamyl(K)@8	missed K-V@8	0.000270402	1198.67	600.341	1198.67	600.341	2	15	1.1.1.1191.8	0	13.2747	28400.1	13.1382
29	AALGDLDKVVR	tr|Q211T1|Q211T1_RHOPB	Endoribonuclease L-PSP OS=Rhodopseudomonas palustris (strain BisB18) GN=RPC_3313 PE=4 SV=1	99	Acetyl(K)@8	missed K-V@8	-0.00338042	1197.67	599.841	1197.67	599.843	2	18	1.1.1.1195.9	0	13.4057	1213.41	13.3964
29	AALGDLDKVVR	tr|Q211T1|Q211T1_RHOPB	Endoribonuclease L-PSP OS=Rhodopseudomonas palustris (strain BisB18) GN=RPC_3313 PE=4 SV=1	97.6		missed K-V@8	-0.00324813	1155.66	578.836	1155.66	578.838	2	11	1.1.1.1129.10	0	11.2544	4608.77	11.2107
29	AALGDLDKVVR	tr|Q211T1|Q211T1_RHOPB	Endoribonuclease L-PSP OS=Rhodopseudomonas palustris (strain BisB18) GN=RPC_3313 PE=4 SV=1	92.38		missed K-V@8	0.00411665	1155.67	386.229	1155.66	386.228	3	11	1.1.1.1123.2	0	11.049	27361.4	11.1115
29	AALGDLDKVVR	tr|Q211T1|Q211T1_RHOPB	Endoribonuclease L-PSP OS=Rhodopseudomonas palustris (strain BisB18) GN=RPC_3313 PE=4 SV=1	72.62		missed K-V@8	0.00411665	1155.67	386.229	1155.66	386.228	3	10	1.1.1.1126.2	0	11.1484	27361.4	11.1115
29	AALGDLDKVVR	tr|Q211T1|Q211T1_RHOPB	Endoribonuclease L-PSP OS=Rhodopseudomonas palustris (strain BisB18) GN=RPC_3313 PE=4 SV=1	32.63		missed K-V@8	0.00275833	1155.66	578.839	1155.66	578.838	2	7	1.1.1.1253.4	0	15.2815	1820.47	15.2114
30	AALGDLDKVVRV	tr|Q211T1|Q211T1_RHOPB	Endoribonuclease L-PSP OS=Rhodopseudomonas palustris (strain BisB18) GN=RPC_3313 PE=4 SV=1	61.95		cleaved V-V@C-term; missed K-V@8; missed R-V@11	-0.0345863	1254.7	628.355	1254.73	628.372	2	12	1.1.1.1196.11	0	13.4402	5560.4	13.462
31	FVSGQVCF	tr|Q211T1|Q211T1_RHOPB	Endoribonuclease L-PSP OS=Rhodopseudomonas palustris (strain BisB18) GN=RPC_3313 PE=4 SV=1	85.31	Carbamidomethyl(C)@7	cleaved L-F@N-term; cleaved F-D@C-term	0.00542455	942.432	943.44	942.427	943.434	1	11	1.1.1.1202.15	0	13.6522	653.673	13.6573
32	GASDLMVAAFGDKGR	tr|Q211T1|Q211T1_RHOPB	Endoribonuclease L-PSP OS=Rhodopseudomonas palustris (strain BisB18) GN=RPC_3313 PE=4 SV=1	54.79	Leu->Phe@5	cleaved N-G@N-term; missed K-G@13	0.0150096	1527.73	510.25	1527.71	510.245	3	11	1.1.1.1121.7	1	10.9869	381.856	11.012
33	GCAINILAQVK	tr|Q211T1|Q211T1_RHOPB	Endoribonuclease L-PSP OS=Rhodopseudomonas palustris (strain BisB18) GN=RPC_3313 PE=4 SV=1	99	Carbamidomethyl@N-term; Carbamidomethyl(C)@2		0.000167632	1242.68	622.345	1242.68	622.345	2	15	1.1.1.1215.4	1	14.0494	4367.15	14.1083
33	GCAINILAQVK	tr|Q211T1|Q211T1_RHOPB	Endoribonuclease L-PSP OS=Rhodopseudomonas palustris (strain BisB18) GN=RPC_3313 PE=4 SV=1	99	Gly->Ala@1; Carbamidomethyl(C)@2		6.76881e-05	1199.67	600.842	1199.67	600.842	2	18	1.1.1.1216.3	1	14.0815	7551.11	14.1406
33	GCAINILAQVK	tr|Q211T1|Q211T1_RHOPB	Endoribonuclease L-PSP OS=Rhodopseudomonas palustris (strain BisB18) GN=RPC_3313 PE=4 SV=1	99	Carbamidomethyl@N-term; Carbamidomethyl(C)@2		0.000167632	1242.68	622.345	1242.68	622.345	2	18	1.1.1.1216.5	1	14.0849	4367.15	14.1083
33	GCAINILAQVK	tr|Q211T1|Q211T1_RHOPB	Endoribonuclease L-PSP OS=Rhodopseudomonas palustris (strain BisB18) GN=RPC_3313 PE=4 SV=1	99	Carbamidomethyl(C)@2; Deamidated(N)@5		0.000854756	1186.64	594.327	1186.64	594.326	2	18	1.1.1.1236.2	1	14.7332	1087.62	14.7286
33	GCAINILAQVK	tr|Q211T1|Q211T1_RHOPB	Endoribonuclease L-PSP OS=Rhodopseudomonas palustris (strain BisB18) GN=RPC_3313 PE=4 SV=1	99	Gly->Asp@1; Carbamidomethyl(C)@2		-0.00167267	1243.66	622.836	1243.66	622.837	2	14	1.1.1.1269.8	1	15.8028	833.335	15.8601
33	GCAINILAQVK	tr|Q211T1|Q211T1_RHOPB	Endoribonuclease L-PSP OS=Rhodopseudomonas palustris (strain BisB18) GN=RPC_3313 PE=4 SV=1	99	Carbamidomethyl(C)@2		0.000114731	1185.65	593.834	1185.65	593.834	2	18	1.1.1.1212.4	0	13.9529	135448	14.0118
33	GCAINILAQVK	tr|Q211T1|Q211T1_RHOPB	Endoribonuclease L-PSP OS=Rhodopseudomonas palustris (strain BisB18) GN=RPC_3313 PE=4 SV=1	99	Carbamidomethyl(C)@2		0.000114731	1185.65	593.834	1185.65	593.834	2	18	1.1.1.1215.3	0	14.0477	135448	14.0118
33	GCAINILAQVK	tr|Q211T1|Q211T1_RHOPB	Endoribonuclease L-PSP OS=Rhodopseudomonas palustris (strain BisB18) GN=RPC_3313 PE=4 SV=1	99	Carbamidomethyl(C)@2		0.000114731	1185.65	593.834	1185.65	593.834	2	18	1.1.1.1218.6	0	14.147	135448	14.0118
33	GCAINILAQVK	tr|Q211T1|Q211T1_RHOPB	Endoribonuclease L-PSP OS=Rhodopseudomonas palustris (strain BisB18) GN=RPC_3313 PE=4 SV=1	99	Carbamidomethyl(C)@2; Deamidated(N)@5		-0.00550882	1186.63	594.323	1186.64	594.326	2	15	1.1.1.1196.6	1	13.4361	2122.7	13.462
33	GCAINILAQVK	tr|Q211T1|Q211T1_RHOPB	Endoribonuclease L-PSP OS=Rhodopseudomonas palustris (strain BisB18) GN=RPC_3313 PE=4 SV=1	99	Carbamidomethyl(C)@2		-0.000113186	1185.65	593.834	1185.65	593.834	2	10	1.1.1.1223.4	0	14.3092	160226	13.9797
33	GCAINILAQVK	tr|Q211T1|Q211T1_RHOPB	Endoribonuclease L-PSP OS=Rhodopseudomonas palustris (strain BisB18) GN=RPC_3313 PE=4 SV=1	99	Carbamidomethyl(C)@2; Deamidated(N)@5		-0.00550882	1186.63	594.323	1186.64	594.326	2	12	1.1.1.1199.8	1	13.5371	2122.7	13.462
33	GCAINILAQVK	tr|Q211T1|Q211T1_RHOPB	Endoribonuclease L-PSP OS=Rhodopseudomonas palustris (strain BisB18) GN=RPC_3313 PE=4 SV=1	72.96	Carbamidomethyl(C)@2; Ala->Val@3; Deamidated(Q)@9		0.00575721	1214.68	608.345	1214.67	608.342	2	12	1.1.1.1331.3	1	17.8082	1361.22	17.8011
33	GCAINILAQVK	tr|Q211T1|Q211T1_RHOPB	Endoribonuclease L-PSP OS=Rhodopseudomonas palustris (strain BisB18) GN=RPC_3313 PE=4 SV=1	66.84	Carbamidomethyl(C)@2; Ala->Trp@3; Deamidated(Q)@9		0.0243571	1301.7	651.86	1301.68	651.847	2	12	1.1.1.1333.2	1	17.8923	121053	17.7689
33	GCAINILAQVK	tr|Q211T1|Q211T1_RHOPB	Endoribonuclease L-PSP OS=Rhodopseudomonas palustris (strain BisB18) GN=RPC_3313 PE=4 SV=1	62.89	Carbamidomethyl(C)@2; Ala->Trp@3; Deamidated(Q)@9		0.0243571	1301.7	651.86	1301.68	651.847	2	12	1.1.1.1330.4	1	17.7735	121053	17.7689
33	GCAINILAQVK	tr|Q211T1|Q211T1_RHOPB	Endoribonuclease L-PSP OS=Rhodopseudomonas palustris (strain BisB18) GN=RPC_3313 PE=4 SV=1	62.85	Gly->Ala@1; Carbamidomethyl(C)@2; Deamidated(Q)@9		0.0154402	1200.67	601.342	1200.65	601.334	2	10	1.1.1.1220.8	1	14.2142	3344.45	14.1406
33	GCAINILAQVK	tr|Q211T1|Q211T1_RHOPB	Endoribonuclease L-PSP OS=Rhodopseudomonas palustris (strain BisB18) GN=RPC_3313 PE=4 SV=1	56.26	Gly->Ala@1; Carbamidomethyl(C)@2; Ile->Met@4		0.0156647	1217.64	609.828	1217.63	609.82	2	10	1.1.1.1217.6	1	14.1147	1401.62	14.044
33	GCAINILAQVK	tr|Q211T1|Q211T1_RHOPB	Endoribonuclease L-PSP OS=Rhodopseudomonas palustris (strain BisB18) GN=RPC_3313 PE=4 SV=1	25.7	Carbamidomethyl(C)@2; Ala->Ser@3		-0.00312575	1201.65	601.83	1201.65	601.832	2	8	1.1.1.1195.10	1	13.4066	790.874	13.4292
34	GCAINILAQVKA	tr|Q211T1|Q211T1_RHOPB	Endoribonuclease L-PSP OS=Rhodopseudomonas palustris (strain BisB18) GN=RPC_3313 PE=4 SV=1	99	Carbamidomethyl(C)@2; Lys->Leu@11	cleaved A-A@C-term; missed K-A@11	0.0104328	1241.69	621.853	1241.68	621.847	2	18	1.1.1.1202.6	1	13.6356	24123.8	13.6893
35	LGDLDKVVR	tr|Q211T1|Q211T1_RHOPB	Endoribonuclease L-PSP OS=Rhodopseudomonas palustris (strain BisB18) GN=RPC_3313 PE=4 SV=1	99		cleaved A-L@N-term; missed K-V@6	0.00186073	1013.59	507.802	1013.59	507.801	2	10	1.1.1.1124.12	0	11.0905	883.999	11.1115
35	PASPVANYVGFVR	tr|Q211T1|Q211T1_RHOPB	Endoribonuclease L-PSP OS=Rhodopseudomonas palustris (strain BisB18) GN=RPC_3313 PE=4 SV=1	99	Gly->Ser@10	cleaved E-P@N-term	-0.0024846	1405.73	703.874	1405.74	703.875	2	20	1.1.1.1226.12	0	14.4154	3205.19	14.4028
37	SPVANYVGFVR	tr|Q211T1|Q211T1_RHOPB	Endoribonuclease L-PSP OS=Rhodopseudomonas palustris (strain BisB18) GN=RPC_3313 PE=4 SV=1	99	Gly->Ser@8	cleaved A-S@N-term	-0.00127654	1237.64	619.829	1237.65	619.83	2	19	1.1.1.1191.9	0	13.2756	6003.39	13.299
38	VVNGASDLMVAAFGDK	tr|Q211T1|Q211T1_RHOPB	Endoribonuclease L-PSP OS=Rhodopseudomonas palustris (strain BisB18) GN=RPC_3313 PE=4 SV=1	99	Val->Leu@2; Deamidated(N)@3; Dethiomethyl(M)@9		0.00412449	1559.79	520.936	1559.78	520.935	3	15	1.1.1.1161.3	0	12.2931	4927.33	12.2556
38	VVNGASDLMVAAFGDK	tr|Q211T1|Q211T1_RHOPB	Endoribonuclease L-PSP OS=Rhodopseudomonas palustris (strain BisB18) GN=RPC_3313 PE=4 SV=1	99	Val->Leu@2; Oxidation(M)@9		-0.000593805	1622.8	812.406	1622.8	812.406	2	23	1.1.1.1203.6	0	13.6742	7483.82	13.7535
38	VVNGASDLMVAAFGDK	tr|Q211T1|Q211T1_RHOPB	Endoribonuclease L-PSP OS=Rhodopseudomonas palustris (strain BisB18) GN=RPC_3313 PE=4 SV=1	99	Val->Leu@2; Oxidation(M)@9		-0.000593805	1622.8	812.406	1622.8	812.406	2	26	1.1.1.1206.24	0	13.7749	7483.82	13.7535
38	VVNGASDLMVAAFGDK	tr|Q211T1|Q211T1_RHOPB	Endoribonuclease L-PSP OS=Rhodopseudomonas palustris (strain BisB18) GN=RPC_3313 PE=4 SV=1	99	Val->Leu@2; Deamidated(N)@3; Oxidation(M)@9		0.00135087	1623.78	812.899	1623.78	812.898	2	27	1.1.1.1214.7	1	14.0264	27332.5	13.9797
38	VVNGASDLMVAAFGDK	tr|Q211T1|Q211T1_RHOPB	Endoribonuclease L-PSP OS=Rhodopseudomonas palustris (strain BisB18) GN=RPC_3313 PE=4 SV=1	99	Val->Leu@2; Deamidated(N)@3; Oxidation(M)@9		0.00183915	1623.78	812.899	1623.78	812.898	2	23	1.1.1.1217.20	1	14.1264	14836.2	14.2711
38	VVNGASDLMVAAFGDK	tr|Q211T1|Q211T1_RHOPB	Endoribonuclease L-PSP OS=Rhodopseudomonas palustris (strain BisB18) GN=RPC_3313 PE=4 SV=1	99	Val->Leu@2; Deamidated(N)@3; Oxidation(M)@9		0.00183915	1623.78	812.899	1623.78	812.898	2	24	1.1.1.1220.25	1	14.2284	14836.2	14.2711
38	VVNGASDLMVAAFGDK	tr|Q211T1|Q211T1_RHOPB	Endoribonuclease L-PSP OS=Rhodopseudomonas palustris (strain BisB18) GN=RPC_3313 PE=4 SV=1	99	Val->Leu@2; Deamidated(N)@3; Oxidation(M)@9		0.00147889	1623.78	812.899	1623.78	812.898	2	27	1.1.1.1223.24	1	14.3259	14836.8	14.2711
38	VVNGASDLMVAAFGDK	tr|Q211T1|Q211T1_RHOPB	Endoribonuclease L-PSP OS=Rhodopseudomonas palustris (strain BisB18) GN=RPC_3313 PE=4 SV=1	99	Val->Leu@2; Carbamyl(M)@9		0.00176521	1649.81	825.912	1649.81	825.911	2	21	1.1.1.1223.25	0	14.3267	1238.5	14.304
38	VVNGASDLMVAAFGDK	tr|Q211T1|Q211T1_RHOPB	Endoribonuclease L-PSP OS=Rhodopseudomonas palustris (strain BisB18) GN=RPC_3313 PE=4 SV=1	99	Carbamidomethyl@N-term; Asn->Glu@3; Oxidation(M)@9		0.00101943	1680.8	841.409	1680.8	841.409	2	21	1.1.1.1226.22	1	14.4237	1242.29	14.4028
38	VVNGASDLMVAAFGDK	tr|Q211T1|Q211T1_RHOPB	Endoribonuclease L-PSP OS=Rhodopseudomonas palustris (strain BisB18) GN=RPC_3313 PE=4 SV=1	99	Val->Leu@2		0.00046239	1606.8	804.409	1606.8	804.409	2	24	1.1.1.1293.14	0	16.5876	4089.46	16.5737
38	VVNGASDLMVAAFGDK	tr|Q211T1|Q211T1_RHOPB	Endoribonuclease L-PSP OS=Rhodopseudomonas palustris (strain BisB18) GN=RPC_3313 PE=4 SV=1	99	Val->Leu@2; Deamidated(N)@3		-0.000400845	1607.79	804.9	1607.79	804.901	2	25	1.1.1.1300.4	0	16.8099	32985.4	16.8637
38	VVNGASDLMVAAFGDK	tr|Q211T1|Q211T1_RHOPB	Endoribonuclease L-PSP OS=Rhodopseudomonas palustris (strain BisB18) GN=RPC_3313 PE=4 SV=1	99	Val->Leu@2; Deamidated(N)@3		-0.000400845	1607.79	804.9	1607.79	804.901	2	25	1.1.1.1303.6	0	16.9062	32985.4	16.8637
38	VVNGASDLMVAAFGDK	tr|Q211T1|Q211T1_RHOPB	Endoribonuclease L-PSP OS=Rhodopseudomonas palustris (strain BisB18) GN=RPC_3313 PE=4 SV=1	99	Val->Leu@2; Deamidated(N)@3		-0.00320846	1607.78	804.899	1607.79	804.901	2	24	1.1.1.1310.4	0	17.13	8226.46	17.1551
38	VVNGASDLMVAAFGDK	tr|Q211T1|Q211T1_RHOPB	Endoribonuclease L-PSP OS=Rhodopseudomonas palustris (strain BisB18) GN=RPC_3313 PE=4 SV=1	99	Carbamidomethyl@N-term; Val->Leu@2; Deamidated(N)@3		-0.000982166	1664.81	833.411	1664.81	833.411	2	23	1.1.1.1318.5	1	17.4015	1411.67	17.4116
38	VVNGASDLMVAAFGDK	tr|Q211T1|Q211T1_RHOPB	Endoribonuclease L-PSP OS=Rhodopseudomonas palustris (strain BisB18) GN=RPC_3313 PE=4 SV=1	99	Asn->Trp@3		-0.0015899	1664.82	833.418	1664.82	833.419	2	16	1.1.1.1325.16	1	17.621	383.209	17.6386
38	VVNGASDLMVAAFGDK	tr|Q211T1|Q211T1_RHOPB	Endoribonuclease L-PSP OS=Rhodopseudomonas palustris (strain BisB18) GN=RPC_3313 PE=4 SV=1	99	Val->Leu@2; Deamidated(N)@3; Oxidation(M)@9		0.00147889	1623.78	812.899	1623.78	812.898	2	16	1.1.1.1226.20	1	14.422	14836.8	14.2711
38	VVNGASDLMVAAFGDK	tr|Q211T1|Q211T1_RHOPB	Endoribonuclease L-PSP OS=Rhodopseudomonas palustris (strain BisB18) GN=RPC_3313 PE=4 SV=1	97.95	Val->Leu@2; Deamidated(N)@3; Oxidation(M)@9		0.00709411	1623.79	812.902	1623.78	812.898	2	16	1.1.1.1230.9	0	14.5442	1032.78	14.5355
38	VVNGASDLMVAAFGDK	tr|Q211T1|Q211T1_RHOPB	Endoribonuclease L-PSP OS=Rhodopseudomonas palustris (strain BisB18) GN=RPC_3313 PE=4 SV=1	74.12	Val->Leu@2; Deamidated(N)@3		-0.000400845	1607.79	804.9	1607.79	804.901	2	8	1.1.1.1307.15	1	17.04	32985.4	16.8637
38	VVNGASDLMVAAFGDK	tr|Q211T1|Q211T1_RHOPB	Endoribonuclease L-PSP OS=Rhodopseudomonas palustris (strain BisB18) GN=RPC_3313 PE=4 SV=1	72.96	Asn->Glu@3; Dehydrated(D)@7		0.00775817	1589.78	795.899	1589.78	795.895	2	10	1.1.1.1307.14	1	17.0392	309.393	17.0585
38	VVNGASDLMVAAFGDK	tr|Q211T1|Q211T1_RHOPB	Endoribonuclease L-PSP OS=Rhodopseudomonas palustris (strain BisB18) GN=RPC_3313 PE=4 SV=1	70.58	Carbamyl@N-term; Carbamidomethyl(D)@7		-0.00401247	1692.81	847.412	1692.81	847.414	2	13	1.1.1.1263.14	1	15.6158	785.995	15.6309
38	VVNGASDLMVAAFGDK	tr|Q211T1|Q211T1_RHOPB	Endoribonuclease L-PSP OS=Rhodopseudomonas palustris (strain BisB18) GN=RPC_3313 PE=4 SV=1	68.11	Acetyl@N-term		0.0338123	1634.83	818.423	1634.8	818.406	2	11	1.1.1.1310.5	0	17.1317	318.593	17.1228
39	VVNGASDLMVAAFGDKGR	tr|Q211T1|Q211T1_RHOPB	Endoribonuclease L-PSP OS=Rhodopseudomonas palustris (strain BisB18) GN=RPC_3313 PE=4 SV=1	99	Val->Leu@2; Deamidated(N)@3; Oxidation(M)@9	missed K-G@16	0.00545533	1836.91	613.31	1836.9	613.309	3	13	1.1.1.1178.13	0	12.8594	2062.86	12.8461
39	VVNGASDLMVAAFGDKGR	tr|Q211T1|Q211T1_RHOPB	Endoribonuclease L-PSP OS=Rhodopseudomonas palustris (strain BisB18) GN=RPC_3313 PE=4 SV=1	93.15	Asn->Glu@3	missed K-G@16	0.0057781	1820.91	607.979	1820.91	607.977	3	10	1.1.1.1267.7	0	15.7358	1176.95	15.7609
39	VVNGASDLMVAAFGDKGR	tr|Q211T1|Q211T1_RHOPB	Endoribonuclease L-PSP OS=Rhodopseudomonas palustris (strain BisB18) GN=RPC_3313 PE=4 SV=1	92.31	Val->Leu@1; Deamidated(N)@3	missed K-G@16	0.00193289	1820.91	607.978	1820.91	607.977	3	11	1.1.1.1255.3	0	15.3456	2347.4	15.3416
39	VVNGASDLMVAAFGDKGR	tr|Q211T1|Q211T1_RHOPB	Endoribonuclease L-PSP OS=Rhodopseudomonas palustris (strain BisB18) GN=RPC_3313 PE=4 SV=1	65.88	Val->Leu@2; Deamidated(N)@3; Oxidation(M)@9	missed K-G@16	0.00545533	1836.91	613.31	1836.9	613.309	3	10	1.1.1.1175.14	0	12.7606	2062.86	12.8461
39	VVNGASDLMVAAFGDKGR	tr|Q211T1|Q211T1_RHOPB	Endoribonuclease L-PSP OS=Rhodopseudomonas palustris (strain BisB18) GN=RPC_3313 PE=4 SV=1	53.33	Asn->Glu@3; Oxidation(M)@9	missed K-G@16	0.00179323	1836.91	613.309	1836.9	613.309	3	9	1.1.1.1170.13	1	12.5945	6349.27	12.5149
